# Supplementary material for: Study on the Surface of Cobalt-Chromium Dental Alloys and Their Behavior in Oral Cavity as Cast Materials
Source: Materials (Basel). 2022 Apr 22;15(9):3052. doi: 10.3390/ma15093052 (PMC9101255; doi:10.3390/ma15093052)
Supplement: Supplementary file 1 [file materials-15-03052-s001.zip]

Archive with 1 entries (1 files):
- materials-1511959-supplementary.pdf
